# Supplementary material for: Prediction Model of Clearance by a Novel Quantitative Structure–Activity Relationship Approach, Combination DeepSnap-Deep Learning and Conventional Machine Learning
Source: ACS Omega. 2021 Sep 1;6(36):23570–7. doi: 10.1021/acsomega.1c03689 (PMC8444299; doi:10.1021/acsomega.1c03689)
Supplement: Supplementary file 2 — ao1c03689_si_002.xlsx [file ao1c03689_si_002.xlsx]

## Sheet: cover page
	Prediction model of clearance by a novel QSAR approach, combination DeepSnap-Deep Learning and conventional machine learning
	Hideaki Mamada1,2, Yukihiro Nomura2, Yoshihiro Uesawa*1
	1Department of Medical Molecular Informatics, Meiji Pharmaceutical University, 2-522-1, Noshio, Kiyose-shi, Tokyo 204-858, Japan
	2Drug Metabolism and Pharmacokinetics Research Laboratories, Central Pharmaceutical Research Institute, Japan Tobacco Inc., 1-1, Murasaki-cho, Takatsuki, Osaka, 569-1125, Japan.

## Sheet: Table S1. 
Table S1. 100 molecular descriptors selected by randomforest
Descriptor	software	Effect
BCUT_SLOGP_0	MOE	1
ATSC8i	alvaDesc	0.686549
ATSC6p	alvaDesc	0.642615
SlogP	MOE	0.563843
Pi_MinQ	ADMET Predictor	0.469239
SsssN	ADMET Predictor	0.45792
J_D/Dt	alvaDesc	0.454184
GCUT_SLOGP_3	MOE	0.430741
Q_RPC+	MOE	0.420897
F04[C-C]	alvaDesc	0.408646
P_VSA_MR_5	alvaDesc	0.390595
SpDiam_AEA(ri)	alvaDesc	0.373637
h_emd	MOE	0.373448
T_MIRyy	ADMET Predictor	0.358557
EEM_AFon	ADMET Predictor	0.357741
EEM_F4	ADMET Predictor	0.34878
TI1_L	alvaDesc	0.314761
MATS4i	alvaDesc	0.313102
P_VSA_ppp_con	alvaDesc	0.31297
MNDO_IP	MOE	0.30986
Q_VSA_NEG	MOE	0.306748
vsa_pol	MOE	0.295738
SpMin5_Bh(i)	alvaDesc	0.280673
S+pH_Satd	ADMET Predictor	0.278698
SPAM	alvaDesc	0.277988
MPC07	alvaDesc	0.263177
rat_fup%	ADMET Predictor	0.26275
Pi_Q2	ADMET Predictor	0.25363
h_logP	MOE	0.246055
X1Av	alvaDesc	0.241608
BCUT_SLOGP_3	MOE	0.236408
AM1_IP	MOE	0.233568
UNCR:RBP	ADMET Predictor	0.232444
SM5_RG	alvaDesc	0.232038
FAnion	ADMET Predictor	0.229242
SM14_EA(ri)	alvaDesc	0.228202
X3Av	alvaDesc	0.22622
P_VSA_s_4	alvaDesc	0.226083
AM1_HOMO	MOE	0.225346
SpMax_EA(ri)	alvaDesc	0.225209
Pi_FMi3	ADMET Predictor	0.216808
MATS2p	alvaDesc	0.215503
ATSC2p	alvaDesc	0.215481
BLI	alvaDesc	0.213192
ATS6p	alvaDesc	0.212954
Pi_MaxFPl	ADMET Predictor	0.210514
Mv	alvaDesc	0.21038
SMR_VSA2	MOE	0.21032
TDB04v	alvaDesc	0.209789
T_Radb	ADMET Predictor	0.205113
SM15_EA(bo)	alvaDesc	0.203588
BCUT_SMR_2	MOE	0.201837
Q_VSA_FPPOS	MOE	0.200356
Q_VSA_PPOS	MOE	0.19223
SpMax1_Bh(i)	alvaDesc	0.191533
Pi_Q5	ADMET Predictor	0.187812
SpMax3_Bh(v)	alvaDesc	0.186294
SM6_RG	alvaDesc	0.185859
NPA_Q6	ADMET Predictor	0.179151
Eig02_AEA(dm)	alvaDesc	0.175806
Eig07_EA(ri)	alvaDesc	0.175489
Mor18v	alvaDesc	0.173341
Pi_MaxFMi	ADMET Predictor	0.172891
GCUT_PEOE_0	MOE	0.172355
MPC09	alvaDesc	0.171988
MATS6i	alvaDesc	0.162796
N_AOXSites	ADMET Predictor	0.161554
SpMin5_Bh(p)	alvaDesc	0.157014
WiA_G/D	alvaDesc	0.154247
Mor32m	alvaDesc	0.153429
PM3_HOMO	MOE	0.151316
SM04_AEA(bo)	alvaDesc	0.150527
Eig03_AEA(bo)	alvaDesc	0.149183
SM4_H2	alvaDesc	0.145371
Mor23v	alvaDesc	0.144651
PEOE_RPC+	MOE	0.143761
SlogP_VSA4	MOE	0.143379
PEOE_VSA+1	MOE	0.143159
MWC04	alvaDesc	0.141754
SpMin1_Bh(p)	alvaDesc	0.141353
Mi	alvaDesc	0.139051
SpMin1_Bh(s)	alvaDesc	0.138539
TDB05v	alvaDesc	0.136987
AVS_H2	alvaDesc	0.133632
X5A	alvaDesc	0.131704
Mor23p	alvaDesc	0.129118
R7v	alvaDesc	0.127894
b_rotR	MOE	0.124401
Mor29m	alvaDesc	0.124306
Mor31v	alvaDesc	0.121945
SpMax_H2	alvaDesc	0.121944
Mor07v	alvaDesc	0.112241
R6v	alvaDesc	0.105164
SAacc	alvaDesc	0.104559
nRCONHR	alvaDesc	0.0943277
VE2sign_B(p)	alvaDesc	0.092381
Mor14e	alvaDesc	0.0873739
Mor14u	alvaDesc	0.0806538
PEOE_VSA-5	MOE	0.0680449
F05[O-O]	alvaDesc	0.0204897

## Sheet: Table S2.
Table S2. The internal validation results using molecular descriptor-based methods
Model	Logloss
RandomForest Classifier (Entropy)	0.4254
AVG Blender	0.4282
ENET Blender	0.4297
ENET Blender	0.4314
RandomForest Classifier (Gini)	0.4333
RandomForest Classifier (Gini)	0.4346
Advanced AVG Blender	0.4368
Breiman and Cutler Random Forest Classifier	0.44
ExtraTrees Classifier (Gini)	0.4413
eXtreme Gradient Boosted Trees Classifier	0.4464
Nystroem Kernel SVM Classifier	0.4471
eXtreme Gradient Boosted Trees Classifier	0.4482
eXtreme Gradient Boosted Trees Classifier with Unsupervised Learning Features	0.4485
Gradient Boosted Trees Classifier	0.4488
Gradient Boosted Greedy Trees Classifier	0.4493
Support Vector Classifier (Radial Kernel)	0.455
Light Gradient Boosted Trees Classifier with Early Stopping	0.4557
Gradient Boosted Trees Classifier	0.4585
Keras Slim Residual Neural Network Classifier using Training Schedule (1 Layer: 64 Units)	0.4712
Light Gradient Boosting on ElasticNet Predictions	0.4781
Regularized Logistic Regression (L2)	0.4783
Gradient Boosted Trees Classifier	0.484
Generalized Additive2 Model	0.4941
Elastic-Net Classifier (L2 / Binomial Deviance)	0.5001
Elastic-Net Classifier (mixing alpha=0.5 / Binomial Deviance) with Unsupervised Learning Features	0.5038
Regularized Logistic Regression (L2)	0.5058
Auto-tuned K-Nearest Neighbors Classifier (Euclidean Distance)	0.5078
Elastic-Net Classifier (mixing alpha=0.5 / Binomial Deviance)	0.5088
Elastic-Net Classifier (mixing alpha=0.5 / Binomial Deviance)	0.5094
Regularized Logistic Regression (L2)	0.5181
RuleFit Classifier	0.5253
Logistic Regression	0.5257
Vowpal Wabbit Classifier	0.5524
Auto-tuned K-Nearest Neighbors Classifier (Euclidean Distance)	0.6017
Elastic-Net Classifier (L2 / Binomial Deviance) with Binned numeric features	0.6024
Naive Bayes combiner classifier	0.6128
Majority Class Classifier	0.6774
Decision Tree Classifier (Gini)	1.0357
Eureqa Generalized Additive Model Classifier (1000 Generations)	15.0506
Logloss : logloss value from Five-fold validation

## Sheet: Table S3a.
Table S3a. Prediction performances with 145°on the DeepSnap-Deep Learining
	Max epoch	Epoch	Loss (validation)	AUC(Training)	AUC(Validation)	AUC(Test)
learningrate 0.001	15	12	0.367456	0.855	0.812	0.857
	30	12	0.377559	0.816	0.771	0.815
	60	60	0.6697	0.5	0.5	0.5
	100	60	0.669734	0.5	0.5	0.5
	300	44	0.348394	0.851	0.818	0.829
learningrate 0.0001	15	9	0.383246	0.87	0.85	0.866
	30	25	0.366787	0.845	0.831	0.853
	60	21	0.363245	0.825	0.801	0.814
	100	21	0.344602	0.815	0.801	0.806
	300	21	0.342105	0.839	0.814	0.838
learningrate 0.00001	15	9	0.439919	0.878	0.879	0.886
	30	19	0.423038	0.888	0.887	0.894
	60	41	0.394586	0.888	0.879	0.895
	100	73	0.375181	0.88	0.868	0.888
	300	151	0.336296	0.905	0.867	0.879
learningrate 0.000001	15	15	0.606002	0.721	0.74	0.724
	30	25	0.49665	0.846	0.847	0.851
	60	41	0.461395	0.867	0.867	0.877
	100	73	0.44624	0.877	0.877	0.888
	300	185	0.414607	0.894	0.897	0.905
learningrate 0.0000001	15	14	0.66755	0.639	0.644	0.642
	30	28	0.663381	0.641	0.65	0.646
	60	60	0.655032	0.651	0.666	0.659
	100	62	0.639653	0.674	0.689	0.681
	300	201	0.497781	0.843	0.844	0.852
Epoch: Adopted epoch
Loss (validation):Loss in validation dataset
Epoch:
AUC(Training): Area under the curve in training dataset
AUC(Validation):Area under the curve in validation dataset
AUC(Test):Area under the curve in test dataset

## Sheet: Table S3b.
Table S3b. Prediction performances with 105°on the DeepSnap-Deep Learining
	Max epoch	Epoch	Loss (validation)	AUC(Training)	AUC(Validation)	AUC(Test)
learningrate 0.001	15	15	0.403878	0.821	0.779	0.81
	30	12	0.355307	0.819	0.787	0.798
	60	13	0.382686	0.822	0.789	0.805
	100	60	0.669734	0.821	0.791	0.805
	300	17	0.387163	0.815	0.777	0.793
learningrate 0.0001	15	15	0.377552	0.813	0.793	0.822
	30	10	0.37272	0.835	0.803	0.829
	60	9	0.3761	0.85	0.84	0.812
	100	9	0.374545	0.854	0.813	0.851
	300	10	0.390699	0.859	0.82	0.848
learningrate 0.00001	15	15	0.446503	0.887	0.882	0.893
	30	30	0.423146	0.881	0.868	0.868
	60	59	0.394027	0.836	0.824	0.847
	100	96	0.367751	0.863	0.841	0.859
	300	47	0.372347	0.882	0.848	0.854
learningrate 0.000001	15	15	0.510166	0.857	0.851	0.861
	30	30	0.482668	0.874	0.87	0.878
	60	60	0.463992	0.884	0.884	0.888
	100	100	0.451589	0.89	0.889	0.897
	300	300	0.42031	0.895	0.897	0.8968
learningrate 0.0000001	15	15	0.667373	0.645	0.625	0.648
	30	30	0.658831	0.656	0.661	0.661
	60	60	0.615754	0.715	0.729	0.721
	100	100	0.540867	0.824	0.826	0.826
	300	295	0.483207	0.874	0.869	0.879
Epoch: Adopted epoch
Loss (validation):Loss in validation dataset
Epoch:
AUC(Training): Area under the curve in training dataset
AUC(Validation):Area under the curve in validation dataset
AUC(Test):Area under the curve in test dataset

## Sheet: Table S3c.
Table S3c. Prediction performances with 85°on the DeepSnap-Deep Learining
	Max epoch	Epoch	Loss (validation)	AUC(Training)	AUC(Validation)	AUC(Test)
learningrate 0.001	15	12	0.345983	0.818	0.799	0.811
	30	5	0.367835	0.835	0.798	0.836
	60	14	0.675396	0.5	0.5	0.5
	100	14	0.675396	0.5	0.5	0.5
	300	174	0.675298	0.5	0.5	0.5
learningrate 0.0001	15	5	0.362002	0.841	0.809	0.841
	30	5	0.364351	0.83	0.797	0.832
	60	5	0.360927	0.846	0.817	0.847
	100	5	0.353168	0.827	0.806	0.826
	300	5	0.373485	0.874	0.842	0.874
learningrate 0.00001	15	15	0.405696	0.887	0.873	0.896
	30	28	0.379575	0.843	0.833	0.853
	60	60	0.344804	0.855	0.83	0.839
	100	27	0.341834	0.874	0.839	0.844
	300	26	0.34602	0.867	0.837	0.844
learningrate 0.000001	15	11	0.470532	0.874	0.864	0.885
	30	27	0.450081	0.885	0.883	0.895
	60	48	0.43031	0.895	0.893	0.902
	100	95	0.415304	0.899	0.893	0.908
	300	284	0.375078	0.901	0.891	0.903
learningrate 0.0000001	15	8	0.658836	0.656	0.67	0.663
	30	24	0.620592	0.713	0.728	0.717
	60	54	0.524004	0.836	0.828	0.837
	100	70	0.488275	0.863	0.85	0.868
	300	271	0.448638	0.887	0.883	0.896
Epoch: Adopted epoch
Loss (validation):Loss in validation dataset
Epoch:
AUC(Training): Area under the curve in training dataset
AUC(Validation):Area under the curve in validation dataset
AUC(Test):Area under the curve in test dataset

## Sheet: Table S3d.
Table S3d. Prediction performances with 65°on the DeepSnap-Deep Learining
	Max epoch	Epoch	Loss (validation)	AUC(Training)	AUC(Validation)	AUC(Test)
learningrate 0.001	15	15	0.676394	0.5	0.5	0.5
	30	27	0.67648	0.5	0.5	0.5
	60	3	0.364891	0.859	0.82	0.84
	100	3	0.375226	0.83	0.788	0.821
	300	5	0.371614	0.802	0.782	0.782
learningrate 0.0001	15	3	0.362158	0.836	0.79	0.823
	30	3	0.386522	0.824	0.77	0.807
	60	3	0.370283	0.837	0.791	0.825
	100	3	0.361478	0.831	0.791	0.803
	300	3	0.365584	0.838	0.802	0.824
learningrate 0.00001	15	15	0.388007	0.85	0.831	0.853
	30	19	0.35833	0.856	0.837	0.857
	60	15	0.3601	0.9	0.86	0.88
	100	15	0.35654	0.894	0.855	0.875
	300	15	0.35695	0.733	0.857	0.876
learningrate 0.000001	15	15	0.451535	0.88	0.875	0.891
	30	29	0.433502	0.888	0.844	0.897
	60	59	0.413304	0.893	0.887	0.902
	100	73	0.396207	0.889	0.879	0.894
	300	201	0.351003	0.883	0.863	0.875
learningrate 0.0000001	15	15	0.634975	0.674	0.701	0.696
	30	30	0.536634	0.82	0.82	0.822
	60	41	0.484879	0.864	0.856	0.876
	100	73	0.463922	0.875	0.871	0.886
	300	171	0.433567	0.889	0.844	0.899
Epoch: Adopted epoch
Loss (validation):Loss in validation dataset
Epoch:
AUC(Training): Area under the curve in training dataset
AUC(Validation):Area under the curve in validation dataset
AUC(Test):Area under the curve in test dataset

## Sheet: Table S4.
Table S4. The details of 11 representative descriptors
Descriptor	Software to calculate molecular descriptor	Descriptions
molecular weight	MOE	Molecular weight (including implicit hydrogens)
SlogP		log octanol/water partition coefficient
TPSA		Polar surface area (Å2)
h_logD		The octanol/water distribution coefficient at pH 7 calculated as a state average
h_pKa		The pKa of the reaction that removes a proton from the ensemble of states with a hydrogen count equal to the input structure
h_pKb		The pKb of the reaction that adds a proton from the ensemble of states with a hydrogen count equal to the input structure
a_acc		Number of hydrogen bond acceptor atoms
a_don		Number of hydrogen bond donor atoms
a_aro		Number of aromatic atoms
b_ar		Number of aromatic bonds
b_rotN		Number of rotatable bonds
TPSA: topological polar surface area

## Sheet: Table S5a.
Table S5a. Prediction performances at different partition pattern1
	AUC	BAC	ACC	Sensitivity	Specificity	F-measure	Precision	Recall	MCC
molecular descriptor-based methods	0.877	0.826	0.822	0.852	0.801	0.799	0.751724	0.851562	0.644
DeepSnap-DL	0.882	0.774	0.78	0.742	0.807	0.736	0.730769	0.742188	0.548
ensemble model	0.925	0.856	0.854	0.867	0.845	0.831	0.798561	0.867188	0.705
consensus model	-	0.915	0.912	0.932	0.899	0.891	0.854167	0.931818	0.819
parametes (MPS:100, ZF:100, AT:23, MBD:0.4, BT:0.8, angle:145°,Learning rate: 0.000001, GoogleNet )
N=309, molecular descriptor-based methods, DeepSnap-DL, fusion method
N=226, consensus method
AUC, area under the curve of receiver operating characteristic curve; BAC, balanced accuracy; ACC, accuracy; MCC, Matthews correlation coefficient

## Sheet: Table S5b.
Table S5b. Prediction performances at different partition pattern2
	AUC	BAC	ACC	Sensitivity	Specificity	F-measure	Precision	Recall	MCC
molecular descriptor-based methods	0.873	0.781	0.796	0.693	0.868	0.736	0.785714	0.692913	0.574
DeepSnap-DL	0.887	0.804	0.806	0.795	0.813	0.771	0.748148	0.795276	0.604
ensemble model	0.93	0.858	0.864	0.827	0.89	0.833	0.84	0.826772	0.719
consensus model	-	0.929	0.935	0.908	0.949	0.908	0.907895	0.907895	0.857
parametes (MPS:100, ZF:100, AT:23, MBD:0.4, BT:0.8, angle:145°,Learning rate: 0.000001, GoogleNet )
N=309, molecular descriptor-based methods, DeepSnap-DL, fusion method
N=214, consensus method
AUC, area under the curve of receiver operating characteristic curve; BAC, balanced accuracy; ACC, accuracy; MCC, Matthews correlation coefficient

[truncated: 2 more sheets: Table S5c., Table S5d.]
